# Supplementary material for: Genetic characterization of Lynch syndrome germline variants in a LATAM cohort using a customized NGS gene panel
Source: Front Oncol. 2025 Aug 1;15:1589765. doi: 10.3389/fonc.2025.1589765 (PMC12353692; doi:10.3389/fonc.2025.1589765)
Supplement: Supplementary file 1 [file DataSheet1.xlsx]

## Sheet: Supplementary Table 1
		Supplementary Table 1. AmpliSeq Design details. Detailed amplicon information is shown for each of the nine genes.
	Gene	Chromosome	Num_Exons	Num_Amplicons	Total_Bases	Covered_Bases	Missed_Bases	Overall_Coverage
	MUTYH	chr1	21	15	2309	2138	171	0.9259
	FAN1	chr15	18	31	6047	6029	18	0.997
	MSH2	chr2	18	24	3369	3352	17	0.995
	MSH6	chr2	13	25	4589	4569	20	0.9956
	EPCAM	chr2	9	13	1808	1723	85	0.953
	PMS1	chr2	16	25	3787	3787	0	1
	MLH1	chr3	23	24	3131	3131	0	1
	APC	chr5	18	52	11396	11396	0	1
	PMS2	chr7	16	20	2986	2933	53	0.9823
	TOTAL			229	39422	39058	364	0.9908

## Sheet: Supplementary table 2 
	Supplementary Table 2- Detailed information on the seventy patients included in our study. All variants are in heterozygous state unless specified, (homo) means homozygous state. BRCA1-2 testing was done before our study, while the other commercial panels or exome were done subsequently. NA- not available. ND- not determined. MSI: microsatellite instability, H= high, L= low, S= stable. AI= Amster…
	Patient ID	Sex	Dx age	Tumor location	Pathological findings	Stage	NGS Result	Additional genetic testing	MSI (H, L, S)	Dx Criteria
	1	M	59	colon left	low grade tubular adenocarcinoma	II	negative	Exome: negative	H	AII
	2	F	43	colon left	moderately differentiated ulcerated adenocarcinoma	II	negative	none	ND	AII
	3	M	59	colon left- rectum	colon: low-grade infiltrating denocarcinoma, moderately differentiated.Rectum: Low-grade adenocarcinoma, with 3 tubulovillous adenomas with high-grade dysplacia.	II	negative	none	L	AI
	4	F	51	colon right	low grade tubular adenocarcinoma	II	NG_007109.2(NM_000249.3):c.665del	none	ND	AI
	5	F	47	colon left	NA	II	NG_007111.1(NM_000179.2):c.749T>C	none	ND	AII
	6	M	39	colon NA	NA	II	negative	Common Hereditary Cancers Panel (47 genes): deletion of EPCAM (exons 8 & 9) and MSH2 (exon 1)	H	AI
	7	M	52	colon right	ulcerated adenocarcinoma	in situ	negative	none	H	AI
	8	F	51	colon right	NA	in situ	negative	none	ND	AII
	9	M	46	colon NA	NA	in situ	negative	Common Hereditary Cancers Panel (47 genes): c.868+1G>A in BMPR1A	ND	AI
	10	M	49	colon left	moderately differentiated adenocarcinoma	III	negative	none	L	B
	11	M	31	colon right	moderately differentiated adenocarcinoma	III	NG_007109.2(NM_000249.3):c.350C>T	none	H	AII
	12	F	64	colon right	moderately differentiated, multifocal, infiltrating and ulcerated adenocarcinoma.	II	negative	none	S	B
	13	M	51	colon left	NA	III	negative	none	ND	B
	14	M	56	rectum	NA	III	NG_008189.1(NM_001128425.1):c.536A>G	none	ND	B
	15	F	54	colon right	moderately differentiated adenocarcinoma	II	NG_008189.1(NM_001128425.1):c.1187G>A (homo) and NG_032946.1(NM_014967.4): c.2854C>T	none	H	B
	16	M	36	colon NA	Infiltrating colonic adenocarcinomas, the biggest of them mucinous, the rest correspond to poorly differentiated adenocarcinomas	II	NG_007109.2(NM_000249.3):c.1863del	none	H	B
	17	M	52	colon NA-ureter	two moderately differentiated adenocarcinomas	II	negative	none	H	B
	18	F	69	colon right	NA	II	negative	none	H	B
	19	F	45	colon left- breast	NA	II	negative	none	ND	AII
	20	M	40	colon left	moderately differentiated, ulcerated adenocarcinoma of the colon, with involvement of the subserosa.	II	negative	gene panel for BRCA 1-2: negative	H	B
	21	M	32	colon right	moderately differentiated adenocarcinoma	III	NG_007110.2(NM_000251.2):c.942+3A>T	none	S	AI
	22	F	31	rectum	NA	III	NG_008481.3(NM_000038.4):c.2522T>G	none	H	B
	23	F	47	colon right	NA	III	negative	gene panel for BRCA 1-2: negative	ND	B
	24	M	27	colon right	NA	III	negative	none	H	B
	25	F	31	colon left	mucinous signet-ring cell adenocarcinoma	IV	negative	Common Hereditary Cancers Panel (47 genes): negative	S	B
	26	F	58	colon left	NA	II	NG_007110.2(NM_000251.2):c.289C>T and NG_008189.1(NM_001128425.1):c.1276C>T	none	H	AII
	27	M	30	colon left	poorly differentiated adenocarcinoma, neuroendocrine differentiation, infiltrating and ulcerated, with areas of extracellular mucin in 25% of the tumor.	II	negative	none	S	B
	28	F	31	colon right-ovary	moderately differentiated adenocarcinoma, infiltrating the muscularis propria and ulcerated	IV	negative	none	H	AII
	29	F	32	colon right	NA	NA	NG_007111.1(NM_000179.2):c.1510A>T and NG_008481.3(NM_000038.4):c.5194A>T	none	H	B
	30	F	49	rectum	moderately differentiated adenocarcinoma, infiltrating the muscularis propria and ulcerated	II	negative	none	L	B
	31	F	31	colon right	NA	II	NG_007109.2(NM_000249.3):c.350C>T	none	ND	AI
	32	F	57	colon right	NA	II	negative	none	H	AI
	33	M	70	kidney	NA	NA	negative	none	ND	B
	34	F	68	colon right	mucinous adenocarcinoma of the colon	II	negative	none	H	AII
	35	M	36	colon left	infiltrating moderately differentiated ulcerated adenocarcinoma with extensive areas of necrosis, total and evaded transmural with infiltration of the serosa and adjacent adipose tissue	III	negative	none	H	AII
	36	F	43	colon left	NA	II	negative	none	H	B
	37	F	39	rectum	totally infiltrating well-differentiated adenocarcinoma, ulcerated.	II	negative	none	H	B
	38	F	70	colon right	low grade adenocarcinoma,with extensive extracellular mucinous lakes	II	negative	none	H	B
	39	M	34	colon right	NA	II	NG_007109.2(NM_000249.3):c.116+1G>C and NG_007110.2(NM_000251.2):c.1847C>GMLH1:c.116+1G>C	none	ND	AII
	40	M	49	colon right	NA	II	NG_007109.2(NM_000249.3):c.911del	none	H	AI
	41	M	45	colon right	NA	II	negative	none	H	B
	42	M	46	colon right	moderately differentiated tubular adenocarcinoma ulcerated and infiltrates parietal wall that focally perforates serosa.	IV	negative	none	H	B
	43	F	30	endometrium	well-differentiated endometrial adenocarcinoma	I	NG_007110.2(NM_000251.2):c.761A>G	none	H	B
	44	M	50	rectum	moderately differentiated tubulopapillary adenocarcinoma with comedonic areas infiltrating the entire wall and infiltrating tissue	II	NG_008466.1(NM_000535.5):c.2174C>T	none	H	AII
	45	F	46	colon right	adenocarcinoma with a mucinous component	III	negative	none	H	B
	46	M	35	colon right	mucinous adenocarcinoma	II	G_008189.1(NM_001128425.1):c.536A>G	none	H	B
	47	F	44	colon right	infiltrating, ulcerated, low-grade colonic adenocarcinoma	III	negative	none	H	B
	48	F	46	colon left	well to moderately differentiated, ulcerated, and infected infiltrating adenocarcinoma.	II	NG_007111.1(NM_000179.2):c.1420G>C	none	H	B
	49	F	32	colon right	moderately differentiated adenocarcinoma	II	negative	Common Hereditary Cancers Panel (47 genes): VUS (PALB2 c.2996+5G>T , POLD1 c.50G>A- SMARCA4 c.4187A>T - TSC2 c.4046C>A)	S	B
	50	F	56	colon right-ovary bilateral	moderately differentiated, infiltrating and ulcerated colonic adenocarcinoma	III	negative	none	L	B
	51	F	46	colon right	infiltrating, ulcerated, low-grade colonic adenocarcinoma	III	NG_008189.1(NM_001128425.1):c.1187G>A	none	H	B
	52	M	45	colon right-rectum	NA	II	negative	none	H	B
	53	M	62	colon left	moderately differentiated adenocarcinoma ulcerated on the surface, intratumoral microabsess are recognized.	III	negative	none	H	B
	54	M	38	rectum	well-differentiated adenocarcinoma	III	NG_032946.1(NM_014967.4):c.289delG	none	H	B
	55	F	40	colon NA-breast	NA	III	negative	none	H	B
	56	F	70	colon NA-rectum	mucinous adenocarcinoma with little cellular component predominantly extracellular mucus	III	NG_008648.1(NM_000534.4):c.1363A>G	none	H	B
	57	M	49	colon left	ulcerated moderately differentiated adenocarcinoma perforating and evading the serosa	III	negative	none	H	B
	58	M	36	colon right	well to moderately differentiated adenocarcinoma infiltrating the muscle layer with minimal and focal involvement of the subserosa of the organ	II	negative	none	H	B
	59	F	52	colon left	moderately differentiated colon adenocarcinoma , total parietal infiltrating ulcerated and evaded to the tissue. Pericolonic adipose tissue with infiltration of the renal cortex	II	negative	none	H	B
	60	F	42	colon right	infiltrating, ulcerated, low-grade colonic adenocarcinoma	II	negative	none	H	B
	61	M	51	stomach	NA	in situ	NG_008189.1(NM_001128425.1):c.1187G>A	none	H	AII
	62	F	39	endometrium -ovary	endometrioid adenocarcinoma with squamous differentiation, moderately differentiated of the corpus and cervix	II	negative	none	H	AII
	63	M	65	rectum	low-grade moderately differentiated adenocarcinoma of the rectum	III	negative	none	H	B
	64	F	56	colon left	moderately differentiated adenocarcinoma involving all layers	III	negative	none	H	B
	65	M	69	small intestine	Moderately differentiated adenocarcinoma of the colon involving the serosa.	IV	negative	none	H	B
	66	F	54	colon right	moderately differentiated adenocarcinoma	II	NG_007110.2(NM_000251.2):c.435T>G	none	H	B
	67	M	39	colon right	moderately differentiated adenocarcinoma	II	NG_008481.3(NM_000038.4):c.905G>A	none	H	B
	68	M	53	colon right	moderately differentiated adenocarcinoma, glandular formation 50-95%	II	NG_007109.2(NM_000249.3):c.589-9_589-6del	none	H	B
	69	F	42	colon right	low grade, infiltrating adenocarcinoma	II	NG_007109.2(NM_000249.3):c.790+1G>A	none	H	B
	70	F	39	colon left	NA	II	negative	none	H	B

## Sheet: Supplementary Table 3
	Supplementary Table 3-Sequencing yield for the 70 patients. The number of mapped reads, and percentage of those in regions of interest, depth, and uniformity are listed for all.
	Patient	# Mapped Reads	ROI (regions of interest)	Mean Depth (X)	Uniformity
	1	775377	0.9258	2351	0.9423
	2	465145	0.9238	1426	0.9147
	3	564990	0.9473	1702	0.9079
	4	607028	0.7284	1385	0.9134
	5	710860	0.9463	2126	0.8986
	6	707331	0.5626	1232	0.6684
	7	676728	0.9299	1924	0.8793
	8	412393	0.9227	1178	0.545
	9	523100	0.9529	1554	0.8838
	10	480794	0.91	1260	0.8495
	11	198620	0.948	738.2	0.9233
	12	208290	0.9441	773.5	0.9304
	13	226622	0.9467	850	0.923
	14	212087	0.9587	797	0.9328
	15	290921	0.9566	1093	0.9205
	16	527081	0.9565	1974	0.8904
	17	237580	0.9378	880.9	0.9359
	18	122573	0.9482	441.2	0.9039
	19	156936	0.9552	559.3	0.9036
	20	201460	0.9469	722.1	0.9285
	21	133169	0.9411	415.6	0.8642
	22	163742	0.9423	608.9	0.9274
	23	235588	0.9604	878.7	0.9235
	24	241022	0.9583	902.5	0.9282
	25	233532	0.9601	868	0.9215
	26	194881	0.9533	718.6	0.9293
	27	84256	0.9427	308.8	0.9342
	28	685893	0.9557	2519	0.9291
	29	317489	0.9499	1167	0.9281
	30	254821	0.9593	950.8	0.9266
	31	50475	0.9574	182.2	0.8449
	32	63555	0.948	220.2	0.9057
	33	75416	0.9643	277.7	0.9279
	34	59038	0.958	204	0.8711
	35	63541	0.9621	225.6	0.9055
	36	50557	0.9636	187.6	0.9304
	37	72541	0.9616	267.8	0.9316
	38	116671	0.9424	474.4	0.9524
	39	134389	0.9491	553	0.9478
	40	121903	0.9527	507.1	0.9486
	41	154889	0.9538	596	0.9114
	42	168280	0.9507	618.2	0.879
	43	214672	0.9551	840.4	0.9317
	44	67686	0.9512	261.4	0.9035
	45	315401	0.966	1262	0.9274
	46	568652	0.9579	2197	0.8976
	47	452736	0.9613	1819	0.9486
	48	587044	0.9644	2354	0.9235
	49	482210	0.9562	1903	0.9191
	50	538566	0.964	2129	0.916
	51	379996	0.9568	1395	0.8841
	52	395360	0.9594	1549	0.9127
	53	299770	0.9562	1178	0.9318
	54	295077	0.9445	968	0.8127
	55	365854	0.9499	1350	0.8921
	56	294292	0.9577	1191	0.9258
	57	263366	0.9431	1066	0.9426
	58	167394	0.9598	676.5	0.9307
	59	252240	0.9617	1050	0.9415
	60	476061	0.9586	1971	0.9467
	61	447438	0.964	1861	0.9385
	62	482006	0.963	2010	0.9443
	63	389977	0.9599	1604	0.9415
	64	597347	0.9515	2442	0.9472
	65	304399	0.9624	1270	0.9414
	66	222558	0.9578	885.8	0.909
	67	218861	0.9454	888.3	0.9289
	68	505197	0.9659	2070	0.9299
	69	258061	0.9633	1080	0.9454
	70	324588	0.9656	1338	0.9257
			Mean	1131.83
			Median	1058
			Maximim	2519
			Minimum	182.2

## Sheet: Supplementary Table 4
	Supplementary Table 4- Poorly covered regions. Details on the poor performance amplicons.
											Number of bp recovered by overlapping amplicons at sites
	Amplicon number	Amplicon ID	Insert Size (bp)	Amplicon Size (bp)	Primer Pool	Gene	Transcript ID	Mean Coverage	Region	Number of overlaps with other amplicons	5'	3'	Total bp covered by overlapping amplicons	Total bp missed	Total coding bp missed
	1	AMPL7160509731	315	364	2	FAN1	NM_014967.5	3.35831	Coding - Exon 2	2	12	11	23	292	292
	2	AMPL7154398974	322	374	1	MSH6	NM_000179.3	5.02883	Coding - Exon 4 (internal region)	2	11	11	22	300	300
	3	AMPL7155287603	326	372	1	MSH6	NM_000179.3	6.14002	Intronic on reference transcript (Exon 1 on alternative variant)	1	0	11	11	315	0
	4	AMPL7155287127	336	372	2	MSH6	NM_000179.3	18.0858	Intergenic & 5'UTR	0	0	0	0	336	0
	5	AMPL7154775227	320	374	1	FAN1	NM_014967.5	31.6473	Coding - Exon 10	0	0	0	0	320	151
	6	AMPL7154416608	325	374	2	MUTYH	NM_012222.3	49.4579	Coding - Exon 8 & 9	0	0	0	0	325	212
		Total bp	1944	2230									191	1888	955
